# Supplementary material for: The Association between Maternal Endocrine-Disrupting Chemical Exposure during Pregnancy and the Incidence of Male Urogenital Defects: A Systematic Review and Meta-Analysis
Source: Metabolites. 2024 Aug 29;14(9):477. doi: 10.3390/metabo14090477 (PMC11434617; doi:10.3390/metabo14090477)
Supplement: Supplementary file 1 [file metabolites-14-00477-s001.zip]

Archive with 3 entries (3 files):
- Supplmentary table S1.pdf
- Supplmentary table S2.pdf
- Supplmentary table S3.pdf
